# Supplementary material for: Multifractal characterization of the Coniacian–Santonian OAE3 in lacustrine and marine deposits based on spectral gamma ray logs
Source: Sci Rep. 2020 Sep 1;10:14363. doi: 10.1038/s41598-020-71327-w (PMC7462867; doi:10.1038/s41598-020-71327-w)
Supplement: Supplementary file 1 — Supplementary information 1 [file 41598_2020_71327_MOESM1_ESM.xlsx]

## Sheet: Borehole 959D
Multifractal characterization of the Coniacian-Santonian OAE3 in lacustrine and marine deposits based on spectral gamma ray logs
Kouamelan Serge Kouamelan, Changchun Zou*, Chengshan Wang, Konan Roger Assie, Cheng Peng, Ohouo Rebecca Mondah, Koffi Alexis N’dri and Eric Thompson Brantson
Depth	SGR	CGR	Th	U	K	Th/U	Th/K
mbsf	gAPI	gAPI	ppm	ppm	%
1023.98	94.9045	30.2148	4.2751	7.3082	0.9146	0.584973	4.67428
1024.13	89.0019	28.7134	4.0672	6.811	0.8682	0.597152	4.68463
1024.28	86.2739	27.9835	3.9594	6.5852	0.847	0.601257	4.67462
1024.43	84.8665	26.8302	3.9299	6.5565	0.7857	0.59939	5.00178
1024.59	89.0877	28.1784	4.217	6.8811	0.8075	0.612838	5.22229
1024.74	90.1781	29.539	4.4762	6.8506	0.8355	0.653403	5.35751
1024.89	95.0964	31.1639	4.7166	7.2226	0.8826	0.653034	5.34398
1025.04	98.6076	31.1581	4.6955	7.6199	0.8864	0.616215	5.29727
1025.19	100.095	28.8409	4.4793	8.0497	0.7942	0.556456	5.64002
1025.35	97.1173	26.7976	4.3211	7.9442	0.7065	0.543931	6.11621
1025.5	99.1141	26.0174	4.4815	8.2579	0.6293	0.542692	7.1214
1025.65	99.9294	26.7432	4.7001	8.268	0.6284	0.568469	7.47947
1025.8	101.795	27.6493	4.895	8.3764	0.6426	0.58438	7.61749
1025.96	104.228	30.7558	5.3281	8.3004	0.7379	0.641909	7.22063
1026.11	109.217	34.1127	5.8774	8.4847	0.8248	0.692706	7.12585
1026.26	111.506	35.7563	6.1399	8.5576	0.8687	0.717479	7.06792
1026.41	112.726	36.2252	6.3732	8.6425	0.8499	0.737426	7.49876
1026.57	114.037	35.7516	6.5021	8.8441	0.7968	0.735191	8.16027
1026.72	120.74	38.0922	6.9715	9.337	0.8403	0.746653	8.29644
1026.87	122.062	37.2586	6.8723	9.5804	0.8114	0.717329	8.46968
1027.02	121.955	37.358	6.8545	9.5571	0.8207	0.717215	8.35202
1027.18	121.586	37.0719	6.8479	9.5478	0.8053	0.717223	8.50354
1027.33	118.866	37.4118	6.8394	9.2021	0.8268	0.743243	8.27213
1027.48	115.315	36.6936	6.6599	8.8821	0.8205	0.749811	8.11688
1027.63	111.405	36.668	6.5153	8.4433	0.8476	0.771653	7.68676
1027.79	109.935	35.8379	6.3052	8.3709	0.8407	0.753228	7.49994
1027.94	108.886	35.3504	6.1377	8.3075	0.8455	0.738814	7.25925
1028.09	109.628	35.102	6.1205	8.4194	0.8344	0.726952	7.33521
1028.24	115.58	37.7439	6.5253	8.7934	0.9082	0.742068	7.18487
1028.4	124.08	40.6555	6.9193	9.4246	0.9999	0.734174	6.91999
1028.55	126.839	41.0533	6.8798	9.6914	1.0309	0.709887	6.67359
1028.7	128.321	41.9432	6.9127	9.7583	1.0762	0.708392	6.42325
1028.85	130.942	43.4002	7.1378	9.8898	1.1166	0.721734	6.39244
1029.01	131.266	44.1627	7.1945	9.8403	1.1498	0.731126	6.25718
1029.16	128.262	43.3169	7.001	9.5965	1.1388	0.729537	6.1477
1029.31	127.045	42.8078	6.8133	9.5165	1.1462	0.715946	5.94425
1029.46	130.087	44.2645	7.0252	9.6956	1.1892	0.724576	5.9075
1029.61	132.092	44.5577	7.0253	9.889	1.2062	0.710416	5.82432
1029.77	132.734	44.8349	6.9874	9.9302	1.2299	0.703651	5.68127
1029.92	133.283	44.5924	6.9961	10.0196	1.214	0.698241	5.76285
1030.07	130.489	44.4796	7.052	9.7168	1.1964	0.725753	5.89435
1030.22	129.91	45.155	7.2008	9.575	1.2063	0.752042	5.96933
1030.38	130.192	46.3605	7.3226	9.4706	1.2524	0.773193	5.84685
1030.53	138.521	48.504	7.6724	10.1695	1.3081	0.754452	5.8653
1030.68	124.87	42.4257	6.8464	9.3139	1.1174	0.735073	6.12708
1030.83	111.475	35.6635	5.9747	8.5646	0.8959	0.697604	6.66894
1030.99	95.4066	29.5696	5.1521	7.4378	0.7036	0.692691	7.32248
1031.14	95.3792	29.6344	5.2583	7.4274	0.6864	0.70796	7.66069
1031.29	93.7679	30.0546	5.3366	7.1979	0.6954	0.741411	7.67414
1031.44	92.4757	30.3096	5.4057	7.0231	0.6966	0.769703	7.76012
1031.6	93.9382	32.3051	5.7791	6.9628	0.739	0.829997	7.82016
1031.75	97.3553	34.9528	6.1964	7.0498	0.8107	0.878947	7.64327
1031.9	101.705	37.7003	6.5371	7.2308	0.9034	0.904063	7.23611
1032.05	102.729	37.9473	6.4938	7.3186	0.9263	0.887301	7.01047
1032.21	114.757	41.5143	7.1223	8.2745	1.0098	0.860753	7.05318
1032.36	124.889	42.3478	7.4952	9.3249	0.9846	0.803783	7.61243
1032.51	135.646	44.2769	8.0718	10.3222	0.983	0.781984	8.21139
1032.66	132.942	41.9071	7.7552	10.2845	0.9076	0.754067	8.54473
1032.82	135.32	43.1038	7.9056	10.4178	0.9475	0.758855	8.34364
1032.97	118.191	38.1137	6.8812	9.0465	0.8594	0.760648	8.00698
1033.12	105.26	34.1511	6.1019	8.0333	0.7827	0.759576	7.79596
1033.27	86.7839	28.4609	5.025	6.5889	0.6642	0.762646	7.56549
1033.42	86.6314	28.2745	4.9768	6.5927	0.6629	0.754896	7.50762
1033.58	84.3319	28.2088	5.0207	6.3404	0.6504	0.791859	7.7194
1033.73	84.9879	29.0411	5.2545	6.3205	0.6526	0.831342	8.05164
1033.88	99.149	34.8688	6.3289	7.2619	0.7796	0.871521	8.11814
1034.03	113.234	39.8312	7.1498	8.2925	0.9063	0.862201	7.889
1034.19	125.913	44.3348	7.862	9.2161	1.0279	0.853072	7.6486
1034.34	115.29	39.6828	7.0422	8.5415	0.919	0.824469	7.66289
1034.49	102.404	34.5624	6.1475	7.6642	0.7976	0.802106	7.7075
1034.64	92.4331	29.7182	5.3232	7.0851	0.6785	0.751323	7.84554
1034.8	89.9479	27.7811	4.9835	7.0231	0.6328	0.709587	7.87532
1034.95	97.3052	28.7561	5.2411	7.7442	0.6387	0.676777	8.20589
1035.1	102.252	28.0868	5.3405	8.3787	0.58	0.63739	9.20776
1035.25	110.739	30.192	5.8739	9.0996	0.5972	0.645512	9.83573
1035.41	114.178	30.8219	6.1693	9.4169	0.5755	0.655131	10.7199
1035.56	114.128	33.0794	6.5502	9.1562	0.6317	0.715384	10.3692
1035.71	114.919	33.6222	6.6021	9.1843	0.653	0.718846	10.1104
1035.86	111.634	33.2294	6.5097	8.8576	0.6484	0.734928	10.0396
1036.02	112.847	33.2731	6.5532	8.9897	0.6424	0.728968	10.2011
1036.17	110.79	32.4099	6.4622	8.8548	0.6101	0.729796	10.592
1036.32	115.287	31.6425	6.4506	9.4495	0.5677	0.682639	11.3627
1036.47	122.564	30.6372	6.384	10.3852	0.5223	0.614721	12.2229
1036.62	130.8	30.8374	6.5149	11.2931	0.5081	0.576892	12.8221
1036.78	132.274	29.6013	6.2915	11.5992	0.4803	0.542408	13.0991
1036.93	126.112	26.569	5.7036	11.2456	0.4199	0.507185	13.5832
1037.08	133.396	26.4483	5.7433	12.0821	0.405	0.475356	14.181
1037.23	140.687	27.4482	5.9532	12.7928	0.4217	0.465356	14.1171
1037.39	153.04	30.0877	6.3685	13.8903	0.4934	0.458485	12.9074
1037.54	153.506	30.6615	6.2091	13.8781	0.5583	0.447403	11.1214
1037.69	147.745	29.3188	5.7056	13.379	0.5796	0.426459	9.84403
1037.84	145.602	27.7728	5.4364	13.3115	0.5428	0.408399	10.0155
1038	143.771	26.0318	5.1883	13.3013	0.4905	0.39006	10.5776
1038.15	153.288	26.4507	5.3342	14.3291	0.486	0.372263	10.9757
1038.3	164.354	28.1441	5.6333	15.388	0.5255	0.366084	10.7199
1038.45	173.405	27.088	5.5412	16.5297	0.4822	0.335227	11.4915
1038.61	181.341	25.9798	5.4745	17.5516	0.4308	0.311909	12.7078
1038.76	180.96	22.1289	4.9487	17.9435	0.3105	0.275793	15.9378
1038.91	188.627	21.8572	5.0687	18.8404	0.271	0.269034	18.7037
1039.06	194.163	21.2757	5.1632	19.5315	0.2184	0.264352	23.641
1039.22	201.815	21.727	5.2882	20.345	0.22	0.259926	24.0373
1039.37	204.031	20.9908	5.1615	20.6785	0.2022	0.249607	25.5267
1039.52	207.069	22.6832	5.2373	20.8306	0.2857	0.251423	18.3315
1039.67	202.207	23.7268	5.2419	20.1634	0.3456	0.259971	15.1675
1039.83	191.706	23.3044	4.9676	19.0248	0.3752	0.261112	13.2399
1039.98	184.824	22.0475	4.6637	18.3893	0.3621	0.253609	12.8796
1040.13	166.362	20.0324	4.1788	16.5312	0.3406	0.252783	12.2689
1040.28	153.673	19.7878	3.9971	15.1253	0.3623	0.264266	11.0326
1040.43	136.977	19.2022	3.7928	13.3053	0.3686	0.285059	10.2897
1040.59	130.496	19.3676	3.8928	12.5545	0.3584	0.310072	10.8616
1040.74	123.02	18.9922	3.9776	11.7523	0.3198	0.338453	12.4378
1040.89	113.637	18.3494	3.9565	10.7649	0.2865	0.367537	13.8098
1041.04	113.764	20.215	4.2169	10.5685	0.3437	0.399006	12.2691
1041.2	114.154	22.2816	4.4784	10.3791	0.4124	0.431482	10.8594
1041.35	101.226	22.0448	4.3241	8.9453	0.4291	0.483394	10.0771
1041.5	84.7951	20.2461	3.8875	7.2923	0.4106	0.533097	9.46785
1041.65	66.8177	18.6789	3.5032	5.4384	0.3953	0.64416	8.86213
1041.81	62.9548	19.4156	3.6317	4.9187	0.4128	0.738345	8.79772
1041.96	62.4689	21.0002	3.9168	4.6848	0.4488	0.836066	8.72727
1042.11	64.5307	22.7924	4.2018	4.7153	0.4968	0.891099	8.45773
1042.26	67.2486	24.4384	4.3467	4.8364	0.564	0.898747	7.70691
1042.42	71.0061	25.8303	4.5639	5.1036	0.6021	0.894251	7.57997
1042.57	72.1837	26.8559	4.7041	5.1208	0.6341	0.918626	7.41855
1042.72	72.1244	26.6064	4.8294	5.1423	0.5949	0.939152	8.118
1042.87	71.6248	28.3915	5.2906	4.8842	0.6076	1.08321	8.70737
1043.03	69.1406	30.0434	5.716	4.4169	0.6197	1.29412	9.22382
1043.18	63.1853	30.845	5.8069	3.6536	0.6485	1.58936	8.95436
1043.33	54.2273	28.3052	5.237	2.9285	0.6132	1.78829	8.54044

## Sheet: Borehole 1261B
Kouamelan et al.
Depth	SGR	CGR	K	Th	U	Th/U	Th/K
mbsf	gAPI	gAPI	%	ppm	ppm
564.089	37.9384	28.567	0.6029	5.6167	1.1417	4.91959	9.31614
564.241	37.3403	27.2282	0.5774	5.3378	1.2239	4.3613	9.24454
564.394	36.5591	26.7084	0.5479	5.3442	1.1837	4.51483	9.75397
564.546	36.687	25.7307	0.5295	5.1389	1.3319	3.85832	9.70519
564.698	39.5414	27.6256	0.5641	5.5429	1.4553	3.80877	9.82609
564.851	41.111	28.9703	0.6117	5.6946	1.481	3.8451	9.30947
565.003	42.6801	30.0324	0.6575	5.7664	1.5458	3.73037	8.77019
565.156	43.6496	29.9608	0.6816	5.6025	1.6648	3.36527	8.21963
565.308	46.3773	30.8803	0.7346	5.5869	1.9268	2.89957	7.60536
565.461	48.6917	31.0641	0.7271	5.6895	2.2109	2.57339	7.82492
565.613	50.0324	31.6763	0.7332	5.8502	2.3074	2.53541	7.979
565.765	50.0603	32.762	0.7659	6.0065	2.1532	2.78957	7.84241
565.918	50.1329	33.6033	0.8	6.0761	2.0724	2.93191	7.59513
566.07	50.3648	33.273	0.84	5.7362	2.1908	2.61831	6.82881
566.222	52.0924	34.2581	0.8996	5.7031	2.2996	2.48004	6.3396
566.375	52.8442	34.7787	0.9211	5.7437	2.339	2.45562	6.2357
566.527	55.4445	36.5434	0.9483	6.1497	2.4219	2.5392	6.48497
566.68	56.5256	36.6965	0.9492	6.1934	2.5141	2.46347	6.52486
566.832	56.601	37.3745	0.9502	6.4044	2.4465	2.61778	6.74005
566.985	54.2193	36.6785	0.9467	6.2018	2.2283	2.7832	6.55097
567.137	50.9404	35.9549	0.9361	6.0321	1.9274	3.12966	6.44386
567.289	49.4177	35.5153	0.9186	5.9939	1.7934	3.3422	6.52504
567.442	47.7789	34.8125	0.8962	5.8998	1.6117	3.66061	6.58313
567.594	46.8549	34.4431	0.8885	5.8265	1.5014	3.88071	6.55768
567.746	45.3265	33.8334	0.8764	5.7022	1.3586	4.19711	6.50639
567.899	43.7147	33.615	0.8412	5.8378	1.1943	4.88805	6.93985
568.051	44.4715	34.3094	0.8262	6.1481	1.1997	5.1247	7.44142
568.204	46.5441	34.441	0.865	5.963	1.4492	4.11468	6.89364
568.356	50.3478	38.0633	0.9536	6.604	1.4603	4.52236	6.92534
568.509	54.0943	40.3997	1.0183	6.973	1.6652	4.18748	6.84769
568.661	56.8927	42.2378	1.0251	7.522	1.7596	4.27484	7.33782
568.813	57.9019	42.407	1.0102	7.6636	1.8806	4.07508	7.58622
568.966	57.584	42.6713	0.9905	7.8641	1.7993	4.37064	7.93953
569.118	56.5851	41.3644	0.9402	7.7396	1.94	3.98948	8.23187
569.27	56.4785	40.6367	0.9325	7.552	2.0912	3.61132	8.09866
569.423	57.3373	41.0442	0.9277	7.7105	2.2001	3.50461	8.31142
569.575	57.6656	40.2088	0.9027	7.5894	2.3851	3.182	8.40744
569.728	56.2832	38.476	0.8965	7.0708	2.456	2.87899	7.88712
569.88	52.6926	36.9503	0.8661	6.76	2.1733	3.11048	7.8051
570.033	49.1231	34.7744	0.7995	6.4533	1.9694	3.27678	8.07167
570.185	48.5011	34.7758	0.7931	6.4911	1.8631	3.48403	8.18447
570.337	47.9204	33.8791	0.8044	6.1375	1.9332	3.17479	7.62991
570.49	48.2881	33.8369	0.8201	6.0318	1.974	3.05562	7.35496
570.642	46.5927	32.4559	0.8369	5.4911	1.9434	2.82551	6.56124
570.794	46.5207	32.0069	0.8402	5.3278	1.9609	2.71702	6.34111
570.947	46.1404	31.1141	0.8235	5.1396	1.9869	2.58674	6.24117
571.099	46.5665	30.4376	0.8113	4.994	2.1164	2.35967	6.15555
571.252	48.7506	32.5087	0.8772	5.2713	2.0775	2.53733	6.00923
571.404	51.366	34.3904	0.9202	5.6221	2.1471	2.61846	6.10965
571.557	53.1283	36.0406	0.9356	6.0602	2.1595	2.8063	6.47734
571.709	50.6832	32.5442	0.8823	5.2527	2.3223	2.26185	5.95342
571.861	49.0358	30.8793	0.8385	4.9761	2.3254	2.13989	5.93453
572.014	48.6595	31.5694	0.8166	5.3254	2.1431	2.48491	6.52143
572.166	49.6345	32.6318	0.8433	5.5093	2.1231	2.59493	6.53303
572.318	52.0061	32.5049	0.8552	5.3992	2.431	2.22098	6.31338
572.471	52.1257	32.8298	0.868	5.4282	2.4238	2.23954	6.25369
572.623	51.3152	32.6819	0.8548	5.4579	2.378	2.29516	6.385
572.776	46.777	29.2961	0.7485	4.9962	2.2257	2.24478	6.67495
572.928	47.5549	30.0077	0.7321	5.3204	2.2673	2.34658	7.26731
573.081	49.04	29.8924	0.742	5.2256	2.4773	2.10939	7.04259
573.233	54.1007	28.9952	0.722	5.0551	3.267	1.54732	7.00152
573.385	57.0472	28.3906	0.6787	5.1154	3.6802	1.38998	7.53706
573.538	64.7253	29.065	0.6928	5.2487	4.4846	1.17038	7.57607
573.69	80.7579	32.1565	0.8007	5.6068	6.2116	0.902634	7.00237
573.842	111.531	39.4519	0.9843	6.8677	9.1962	0.746798	6.97724
573.995	137.426	44.6621	1.0677	8.0474	11.8069	0.681584	7.53714
574.147	150.83	45.8787	1.0473	8.5562	13.3247	0.642131	8.16977
574.3	141.173	37.7337	0.8523	7.0903	13.1376	0.539695	8.31902
574.452	135.439	33.1207	0.7517	6.2025	12.9694	0.478241	8.2513
574.605	131.418	29.2256	0.6825	5.3608	12.9623	0.413569	7.85465
574.757	134.259	27.2551	0.6503	4.9187	13.5511	0.362974	7.56374
574.909	137.265	26.9497	0.6677	4.7193	13.8811	0.33998	7.06799
575.062	143.195	25.4647	0.6624	4.2749	14.9126	0.286664	6.45365
575.214	143.89	24.2866	0.6363	4.0504	15.3178	0.264424	6.36555
575.366	140.026	23.3664	0.6025	3.9537	14.8878	0.265566	6.56216
575.519	131.184	22.1282	0.5635	3.7858	13.868	0.272988	6.71837
575.671	128.131	22.0189	0.5772	3.6703	13.4876	0.272124	6.3588
575.824	129.076	21.839	0.5842	3.5715	13.619	0.262244	6.11349
575.976	131.471	23.3073	0.6361	3.738	13.7056	0.272735	5.87643
576.129	132.251	24.5209	0.6861	3.8333	13.6732	0.280351	5.58709
576.281	131.381	22.539	0.6352	3.4973	13.8563	0.252398	5.50582
576.433	127.274	21.364	0.571	3.4963	13.4869	0.259237	6.12312
576.586	122.587	20.2912	0.5073	3.5262	13.0755	0.26968	6.95092
576.738	114.843	18.9552	0.4646	3.348	12.1978	0.274476	7.2062
576.89	109.828	17.779	0.4285	3.1827	11.6864	0.272342	7.42754
577.043	106.742	17.4879	0.4195	3.1427	11.2992	0.278135	7.49154
577.195	106.843	17.3429	0.4048	3.1823	11.3842	0.279537	7.86141
577.348	109.94	18.1406	0.4221	3.3364	11.741	0.284167	7.90429
577.5	114.15	19.5759	0.4767	3.4758	12.1489	0.2861	7.29138
577.653	119.564	20.2448	0.5061	3.5184	12.7491	0.275972	6.95199
577.805	121.959	20.0797	0.4944	3.5338	12.9877	0.272088	7.14765
577.957	116.414	20.4463	0.5219	3.4899	12.1247	0.287834	6.68691
578.11	104.215	18.4863	0.4902	3.0485	10.7843	0.282679	6.21889
578.262	92.3533	16.4265	0.4626	2.5506	9.5137	0.268098	5.51362
578.414	85.7017	15.5352	0.4394	2.4008	8.8291	0.271919	5.46381
578.567	84.9256	15.9596	0.4475	2.4895	8.6897	0.286489	5.56313
578.719	84.4283	16.0811	0.4322	2.6175	8.6539	0.302465	6.05622
578.872	84.1703	16.9147	0.4409	2.8335	8.5377	0.331881	6.42663
579.024	86.8171	18.0461	0.4654	3.0526	8.7017	0.350805	6.55909
579.177	93.9369	18.951	0.4799	3.257	9.4772	0.343667	6.78683
579.329	103.041	21.1809	0.5332	3.6588	10.3448	0.353685	6.86197
579.481	107.959	22.5605	0.5796	3.8288	10.8495	0.352901	6.60594
579.634	109.442	23.1309	0.5791	4.0142	11.0255	0.364083	6.93179
579.786	110.037	23.4857	0.57	4.1811	11.0507	0.378356	7.33526
579.938	110.214	23.0468	0.5403	4.2148	11.134	0.378552	7.80085
580.091	109.472	23.1343	0.5483	4.196	10.9724	0.382414	7.65274
580.243	108.305	23.6603	0.5759	4.2027	10.6922	0.393062	7.29762
580.396	110.133	24.5346	0.6136	4.2615	10.7483	0.396481	6.94508
580.548	112.825	25.2031	0.6471	4.2795	10.9571	0.390569	6.61335
580.701	113.159	24.5289	0.6232	4.2038	11.0934	0.378946	6.74551
580.853	110.605	23.1436	0.5817	4.0032	10.9353	0.36608	6.8819
581.005	107.594	22.1405	0.547	3.8851	10.6472	0.364894	7.10256
581.158	106.948	22.1739	0.5182	4.0648	10.5388	0.385699	7.84408
581.31	106.241	21.8825	0.494	4.1129	10.4793	0.392479	8.32571
581.462	105.156	20.8625	0.4701	3.9263	10.4538	0.375586	8.35205
581.615	104.607	20.7394	0.4655	3.914	10.3732	0.377318	8.40816
581.767	104.702	20.5985	0.4568	3.92	10.416	0.376344	8.58144
581.92	102.801	19.536	0.4273	3.7524	10.3627	0.362106	8.78165
582.072	94.1211	17.7249	0.3795	3.4526	9.5423	0.361821	9.09776
582.225	81.3627	15.1874	0.3015	3.0966	8.3056	0.372833	10.2706
582.377	68.8006	12.877	0.2671	2.5585	6.9877	0.366143	9.57881
582.529	60.248	11.6986	0.2593	2.2267	6.0388	0.368732	8.58735
582.682	57.3793	11.4217	0.2516	2.1833	5.763	0.378848	8.67766
582.834	60.4646	11.3923	0.2614	2.1166	6.2015	0.341305	8.09717
582.986	74.0236	14.1254	0.3452	2.5011	7.5635	0.33068	7.24537
583.139	94.6277	18.5292	0.4714	3.1723	9.6302	0.329412	6.72953
583.291	114.876	23.0335	0.6075	3.8173	11.6974	0.326337	6.28362
583.444	127.91	25.8632	0.6824	4.2849	13.0208	0.329081	6.27916
583.596	131.286	27.2447	0.7063	4.5873	13.2846	0.34531	6.49483
583.749	129.061	27.2145	0.7106	4.5523	12.9987	0.350212	6.40628
583.901	124.522	25.3788	0.6861	4.1082	12.5643	0.326974	5.98776
584.053	121.327	24.8279	0.6585	4.0933	12.1625	0.336551	6.2161
584.206	118.768	25.0343	0.6338	4.3038	11.8364	0.363607	6.79047
584.358	117.057	24.869	0.63	4.2735	11.5836	0.368927	6.78333
584.51	116.618	25.4448	0.635	4.4284	11.3966	0.388572	6.97386
584.663	115.086	25.1582	0.612	4.4718	11.1727	0.400243	7.30686
584.815	115.154	26.2796	0.623	4.7663	11.0608	0.430918	7.65056
584.968	115.834	27.392	0.6295	5.0848	10.9865	0.462823	8.07752
585.12	120.665	29.3248	0.679	5.4136	11.3755	0.4759	7.9729
585.273	123.205	29.3525	0.6831	5.3986	11.7003	0.461407	7.90309
585.425	123.683	29.2595	0.713	5.1943	11.7581	0.441764	7.28513
585.577	122.023	29.119	0.7136	5.1458	11.6076	0.443313	7.21104
585.73	120.361	28.6766	0.7106	5.0215	11.5775	0.433729	7.06656
585.882	116.954	27.3585	0.6993	4.6655	11.3248	0.411972	6.67167
586.034	115.58	26.5414	0.7082	4.3519	11.2174	0.38796	6.14502
586.187	115.345	26.1101	0.6891	4.3251	11.2546	0.384296	6.27645
586.339	115.065	25.1902	0.6501	4.2588	11.4099	0.373255	6.55099
586.492	113.124	23.8796	0.6483	3.8499	11.291	0.340971	5.93845
586.644	108.16	21.1846	0.6106	3.2079	11.0045	0.291508	5.25368
586.797	105.608	20.7721	0.6199	3.0212	10.6656	0.283266	4.87369
586.949	104.032	21.4471	0.6335	3.1572	10.3812	0.304127	4.98374
587.101	101.496	19.1761	0.5251	3.0651	10.2934	0.297773	5.83717
587.254	98.5005	18.9479	0.5081	3.0913	9.9914	0.309396	6.08404
587.406	96.0065	17.9558	0.4731	2.9789	9.7634	0.305109	6.29655
587.558	98.9594	17.88	0.4409	3.1427	10.1857	0.30854	7.12792
587.711	108.476	20.2592	0.4902	3.6158	11.1065	0.325557	7.37617
587.863	123.302	23.9928	0.6278	4.0057	12.4421	0.321947	6.38054
588.016	133.537	26.1984	0.7124	4.2164	13.4853	0.312666	5.91859
588.168	137.409	27.1838	0.726	4.4525	13.9051	0.320206	6.13292
588.321	133.585	28.1413	0.7267	4.7551	13.2945	0.357674	6.54342
588.473	129.102	25.2351	0.64	4.3319	13.1335	0.329836	6.76859
588.625	127.509	23.9468	0.6277	3.9918	13.0905	0.304939	6.35941
588.778	124.271	25.5489	0.6841	4.1749	12.4676	0.33486	6.10276
588.93	126.775	24.9931	0.6627	4.1222	12.8202	0.321539	6.22031
589.082	128.159	26.0169	0.7437	3.9756	12.9063	0.308036	5.3457
589.235	128.799	26.4349	0.798	3.7918	12.9046	0.293833	4.75163
589.387	125.129	24.0389	0.751	3.2995	12.8328	0.257115	4.39348
589.54	118.776	21.4852	0.6098	3.3084	12.4176	0.266428	5.42539
589.692	117.695	20.584	0.5968	3.0963	12.3807	0.250091	5.18817
589.845	122.042	18.3663	0.5468	2.6788	13.1593	0.203567	4.89905
589.997	123.134	17.5352	0.5469	2.4125	13.4422	0.179472	4.41123
590.149	121.551	17.6	0.5281	2.5431	13.2185	0.192389	4.81557
590.302	118.99	17.7328	0.5128	2.675	12.7962	0.209046	5.21646
590.454	121.585	16.9629	0.4862	2.5839	13.2104	0.195596	5.31448
590.606	126.809	18.2948	0.54	2.6956	13.6414	0.197604	4.99185
590.759	128.348	18.501	0.5074	2.9522	13.7244	0.215106	5.81829
590.911	124.433	19.3672	0.4936	3.3107	13.1851	0.251094	6.70725
591.064	116.882	20.5221	0.5063	3.6055	12.0491	0.299234	7.12127
591.216	112.02	21.144	0.5574	3.5055	11.3827	0.307967	6.28902
591.369	113.1	22.5071	0.5832	3.791	11.3291	0.334625	6.50034
591.521	118.66	26.886	0.6662	4.707	11.4704	0.410361	7.06545
591.673	120.098	26.5515	0.6278	4.825	11.707	0.412147	7.68557
591.826	117.625	26.0007	0.6054	4.7797	11.4421	0.417729	7.89511
591.978	110.414	24.2373	0.5349	4.6277	10.8686	0.425786	8.65152

## Sheet: Borehole SK1S
Kouamelan et al.
Depth	U	Th	K	GR	Th/U	Th/K
m	ppm	ppm	%	gAPI
1380	3.941	12.426	3.251	130.331	3.15301	3.82221
1380.12	3.837	12.293	3.212	128.534	3.20381	3.82721
1380.25	3.789	12.079	3.131	127.07	3.18791	3.85787
1380.38	3.781	11.886	3.024	126.102	3.14361	3.93056
1380.5	3.778	11.92	2.928	125.402	3.15511	4.07104
1380.62	3.75	12.125	2.855	123.378	3.23333	4.24694
1380.75	3.697	12.37	2.811	119.789	3.34596	4.40057
1380.88	3.652	12.562	2.8	116.222	3.43976	4.48643
1381	3.655	12.702	2.804	114.731	3.47524	4.52996
1381.12	3.726	12.728	2.816	115.685	3.416	4.51989
1381.25	3.82	12.603	2.847	117.258	3.29921	4.42677
1381.38	3.869	12.414	2.907	118.395	3.20858	4.27038
1381.5	3.836	12.284	2.988	119.858	3.20229	4.11111
1381.62	3.623	12.322	3.117	121.458	3.40105	3.95316
1381.75	3.29	12.473	3.276	122.347	3.79119	3.80739
1381.88	2.928	12.672	3.43	122.637	4.32787	3.69446
1382	2.63	12.86	3.546	123.276	4.88973	3.62662
1382.12	2.373	13.059	3.643	124.695	5.50316	3.58468
1382.25	2.212	13.242	3.705	126.79	5.98644	3.57409
1382.38	2.18	13.347	3.727	129.552	6.12248	3.58116
1382.5	2.352	13.411	3.689	132.491	5.70196	3.6354
1382.62	2.966	13.524	3.53	134.531	4.55968	3.83116
1382.75	3.701	13.625	3.336	135.919	3.68144	4.08423
1382.88	4.281	13.685	3.182	137.671	3.19668	4.30075
1383	4.584	13.747	3.095	140.051	2.99891	4.44168
1383.12	4.849	13.777	3.017	142.309	2.8412	4.56646
1383.25	4.998	13.725	2.971	142.995	2.7461	4.61966
1383.38	5.046	13.627	2.951	140.356	2.70055	4.61776
1383.5	5.011	13.553	2.95	135.118	2.70465	4.59424
1383.62	4.906	13.528	2.956	129.681	2.75744	4.57645
1383.75	4.495	13.443	2.94	126.202	2.99066	4.57245
1383.88	3.802	13.173	2.917	124.282	3.46476	4.51594
1384	3.234	12.766	2.918	123.273	3.94743	4.37491
1384.12	3.056	12.414	2.95	122.492	4.06217	4.20814
1384.25	2.992	12.109	2.998	121.309	4.04713	4.03903
1384.38	2.91	11.635	3.063	119.485	3.99828	3.79856
1384.5	2.848	11.08	3.132	118.645	3.89045	3.53768
1384.62	2.79	10.609	3.195	119.779	3.80251	3.3205
1384.75	2.701	10.278	3.247	121.182	3.80526	3.16538
1384.88	2.545	9.794	3.308	119.941	3.84833	2.9607
1385	2.364	9.242	3.371	115.336	3.90948	2.74162
1385.12	2.276	8.968	3.402	110.064	3.94025	2.6361
1385.25	2.401	9.318	3.368	107.929	3.88088	2.76663
1385.38	2.662	10.276	3.289	110.723	3.86026	3.12435
1385.5	2.876	11.252	3.214	116.448	3.91238	3.50093
1385.62	2.932	11.79	3.174	122.133	4.02115	3.71456
1385.75	2.907	12.153	3.15	125.338	4.1806	3.8581
1385.88	2.809	12.644	3.131	126.189	4.50125	4.03833
1386	2.598	13.294	3.128	125.028	5.11701	4.25
1386.12	2.328	13.872	3.149	121.66	5.95876	4.40521
1386.25	2.119	14.289	3.176	117.819	6.74328	4.49906
1386.38	1.982	14.66	3.19	115.188	7.39657	4.59561
1386.5	1.932	14.982	3.178	114.664	7.75466	4.71429
1386.62	2.042	15.258	3.114	115.721	7.47209	4.89981
1386.75	2.317	15.464	2.991	117.892	6.67415	5.17018
1386.88	2.698	15.471	2.831	120.074	5.73425	5.46485
1387	3.267	14.937	2.627	120.742	4.57208	5.68595
1387.12	3.89	14.063	2.425	118.436	3.61517	5.79918
1387.25	4.304	13.239	2.314	114.467	3.07598	5.72126
1387.38	4.489	12.561	2.295	111.471	2.79817	5.4732
1387.5	4.625	11.701	2.326	111.451	2.52995	5.03052
1387.62	4.732	10.773	2.383	113.445	2.27663	4.52077
1387.75	4.785	9.996	2.448	115.54	2.08903	4.08333
1387.88	4.732	9.549	2.521	115.673	2.01796	3.78778
1388	4.579	9.356	2.609	114.792	2.04324	3.58605
1388.12	4.286	9.533	2.711	115.256	2.22422	3.51641
1388.25	3.921	9.984	2.809	118.547	2.54629	3.55429
1388.38	3.594	10.411	2.904	123.089	2.89677	3.58506
1388.5	3.366	10.688	2.988	126.062	3.17528	3.57697
1388.62	3.228	10.874	3.057	125.86	3.36865	3.55708
1388.75	3.225	10.934	3.09	123.364	3.39039	3.53851
1388.88	3.375	10.841	3.076	120.07	3.21215	3.52438
1389	3.565	10.746	3.029	117.432	3.01431	3.54771
1389.12	3.724	10.78	2.964	115.657	2.89474	3.63698
1389.25	3.702	11.118	2.909	113.82	3.00324	3.82193
1389.38	3.494	11.705	2.885	111.803	3.35003	4.05719
1389.5	3.094	12.394	2.94	111.182	4.00582	4.21565
1389.62	2.597	12.998	3.081	114.337	5.00501	4.21876
1389.75	2.09	13.512	3.257	119.393	6.46507	4.1486
1389.88	1.681	13.903	3.414	122.425	8.27067	4.07235
1390	1.368	14.165	3.556	121.114	10.3545	3.98341
1390.12	1.148	14.236	3.686	117.699	12.4007	3.86218
1390.25	1.07	14.033	3.779	115.624	13.115	3.71342
1390.38	1.151	13.602	3.814	115.447	11.8175	3.56633
1390.5	1.334	13.122	3.803	115.541	9.83658	3.45043
1390.62	1.567	12.732	3.76	115.115	8.12508	3.38617
1390.75	1.899	12.328	3.688	115.355	6.49184	3.34273
1390.88	2.323	11.905	3.596	117.758	5.12484	3.31062
1391	2.709	11.642	3.512	122.284	4.29753	3.31492
1391.12	2.984	11.693	3.438	126.942	3.91857	3.40111
1391.25	3.197	11.869	3.368	130.369	3.71254	3.52405
1391.38	3.286	12.015	3.33	132.255	3.65642	3.60811
1391.5	3.277	11.93	3.323	133.192	3.64052	3.59013
1391.62	3.227	11.426	3.333	132.71	3.54075	3.42814
1391.75	3.206	10.829	3.333	130.454	3.37773	3.24902
1391.88	3.206	10.52	3.315	127.552	3.28135	3.17345
1392	3.193	10.539	3.282	125.189	3.30066	3.21115
1392.12	3.199	10.638	3.233	123.219	3.32541	3.29044
1392.25	3.25	10.808	3.171	121.453	3.32554	3.40839
1392.38	3.352	11.2	3.076	120.502	3.34129	3.64109
1392.5	3.431	11.832	2.969	120.239	3.44856	3.98518
1392.62	3.446	12.418	2.894	119.971	3.6036	4.29095
1392.75	3.427	12.649	2.872	120.003	3.69098	4.40425
1392.88	3.375	12.669	2.88	121.209	3.75378	4.39896
1393	3.183	12.643	2.939	122.496	3.97204	4.3018
1393.12	2.808	12.466	3.067	121.404	4.43946	4.06456
1393.25	2.368	12.209	3.232	118.318	5.15583	3.77754
1393.38	2.023	11.985	3.378	115.493	5.92437	3.54796
1393.5	1.781	11.851	3.488	113.941	6.65413	3.39765
1393.62	1.62	11.704	3.57	112.753	7.22469	3.27843
1393.75	1.564	11.538	3.617	111.171	7.37724	3.18994
1393.88	1.598	11.431	3.632	109.94	7.15332	3.1473
1394	1.669	11.52	3.617	110.385	6.90234	3.18496
1394.12	1.825	12.327	3.508	113.626	6.75452	3.51397
1394.25	1.989	13.616	3.353	118.034	6.84565	4.06084
1394.38	2.081	14.762	3.236	122.255	7.0937	4.5618
1394.5	2.065	15.55	3.195	125.248	7.53027	4.86698
1394.62	2.051	16.173	3.17	126.512	7.88542	5.10189
1394.75	2.182	16.099	3.141	126.36	7.37809	5.12544
1394.88	2.53	15.166	3.093	125.787	5.99447	4.90333
1395	3.094	13.691	3.007	125.678	4.42502	4.55304
1395.12	3.679	12.251	2.912	126.506	3.32998	4.20707
1395.25	4.085	11.25	2.847	127.333	2.75398	3.95153
1395.38	4.303	10.685	2.82	127.232	2.48315	3.78901
1395.5	4.38	10.401	2.813	125.334	2.37466	3.69748
1395.62	4.315	10.352	2.826	122.25	2.39907	3.66313
1395.75	4.109	10.544	2.859	119.617	2.56607	3.688
1395.88	3.764	10.966	2.908	117.744	2.91339	3.77098
1396	3.131	11.842	2.994	114.908	3.78218	3.95524
1396.12	2.36	12.967	3.118	110.631	5.49449	4.15876
1396.25	1.803	13.78	3.234	107.158	7.64282	4.26098
1396.38	1.467	14.161	3.349	106.485	9.65303	4.22843
1396.5	1.268	14.192	3.481	108.31	11.1924	4.07699
1396.62	1.187	14.036	3.6	110.217	11.8248	3.89889
1396.75	1.273	13.783	3.654	111.669	10.8272	3.77203
1396.88	1.531	13.423	3.627	113.373	8.76747	3.70085
1397	1.951	13.026	3.515	115.006	6.67658	3.70583
1397.12	2.45	12.699	3.35	115.8	5.18327	3.79075
1397.25	2.85	12.53	3.222	116.455	4.39649	3.88889
1397.38	3.187	12.337	3.149	118.115	3.87104	3.91775
1397.5	3.543	11.996	3.113	120.189	3.38583	3.85352
1397.62	3.898	11.526	3.12	121.17	2.9569	3.69423
1397.75	4.14	11.166	3.152	121.985	2.6971	3.54251
1397.88	4.309	10.888	3.196	124.457	2.5268	3.40676
1398	4.623	10.586	3.232	129.077	2.28986	3.27537
1398.12	5.102	10.391	3.237	134.142	2.03665	3.21007
1398.25	5.505	10.366	3.215	137.189	1.88302	3.22426
1398.38	5.649	10.388	3.207	137.746	1.83891	3.23916
1398.5	5.614	10.471	3.222	136.893	1.86516	3.24984
1398.62	5.482	10.62	3.25	135.943	1.93725	3.26769
1398.75	5.332	10.721	3.27	134.509	2.01069	3.27859
1398.88	5.103	10.814	3.284	131.384	2.11915	3.29294
1399	4.869	10.891	3.271	127.159	2.2368	3.32956
1399.12	4.749	10.884	3.224	124.24	2.29185	3.37593
1399.25	4.79	10.795	3.141	123.266	2.25365	3.4368
1399.38	4.835	10.727	3.057	123.591	2.21861	3.509
1399.5	4.841	10.707	2.992	124.838	2.21173	3.57854
1399.62	4.727	10.787	2.963	127.399	2.282	3.64057
1399.75	4.143	11.222	3.033	129.825	2.70867	3.69997
1399.88	3.366	11.785	3.141	129.837	3.50119	3.75199
1400	2.947	12.065	3.178	126.212	4.09399	3.79641
1400.12	2.886	12.112	3.137	121.457	4.19681	3.86101
1400.25	2.916	12.266	3.016	117.757	4.20645	4.06698
1400.38	2.987	12.656	2.787	115.965	4.23703	4.54108
1400.5	2.982	13.08	2.608	114.068	4.38632	5.01534
1400.62	2.772	13.442	2.607	110.988	4.84921	5.15612
1400.75	2.411	13.894	2.711	107.863	5.76275	5.12505
1400.88	1.978	14.463	2.857	106.092	7.31193	5.0623
1401	1.524	15.006	3.044	105.74	9.84646	4.9297
1401.12	1.069	15.5	3.285	105.949	14.4995	4.71842
1401.25	0.712	15.863	3.509	106.994	22.2795	4.52066
1401.38	0.552	15.932	3.644	109.714	28.8623	4.37212
1401.5	0.556	15.633	3.709	112.018	28.1169	4.21488
1401.62	0.674	15.056	3.732	111.745	22.3383	4.0343
1401.75	0.923	14.189	3.713	108.941	15.3727	3.82144
1401.88	1.264	13.158	3.67	106.901	10.4098	3.58529
1402	1.628	12.099	3.627	106.872	7.43182	3.33581
1402.12	1.858	11.425	3.607	107.839	6.14909	3.16745
1402.25	1.949	11.249	3.597	109.157	5.77168	3.12733
1402.38	1.973	11.433	3.576	111.04	5.79473	3.19715
1402.5	1.95	11.861	3.549	113.208	6.08256	3.34207
1402.62	1.865	12.444	3.534	114.611	6.67239	3.52122
1402.75	1.721	13.077	3.535	115.312	7.59849	3.69929
1402.88	1.686	13.717	3.515	117.119	8.13582	3.90242
1403	2.117	14.273	3.416	120.561	6.74209	4.17828
1403.12	2.828	14.55	3.284	125.544	5.14498	4.43057
1403.25	3.539	14.587	3.176	131.052	4.12179	4.59288
1403.38	4.061	14.656	3.106	135.486	3.60896	4.71861
1403.5	4.401	14.727	3.054	136.704	3.34628	4.8222
1403.62	4.484	14.764	3.02	136.115	3.2926	4.88874
1403.75	4.462	14.841	2.983	136.223	3.32609	4.97519
1403.88	4.372	14.825	2.948	136.859	3.3909	5.02883
1404	4.308	14.288	2.909	135.981	3.31662	4.91165
1404.12	4.182	12.955	2.91	132.86	3.0978	4.45189
1404.25	3.858	11.37	3.016	128.867	2.94712	3.76989
1404.38	3.458	10.23	3.166	125.279	2.95836	3.23121
1404.5	3.137	9.875	3.279	121.906	3.14791	3.01159
1404.62	2.845	9.827	3.37	118.712	3.45413	2.91602
1404.75	2.532	9.832	3.473	116.105	3.8831	2.83098
1404.88	2.267	9.886	3.558	113.792	4.36083	2.77853
1405	2.12	10.041	3.589	112.123	4.73632	2.79772
1405.12	2.108	10.196	3.565	111.404	4.83681	2.86003
1405.25	2.186	10.334	3.504	111.742	4.72736	2.9492
1405.38	2.348	10.448	3.411	113.297	4.44974	3.06303
1405.5	2.631	10.426	3.288	115.614	3.96275	3.17092
1405.62	2.974	10.222	3.168	118.353	3.43712	3.22664
1405.75	3.25	9.987	3.08	120.912	3.07292	3.24253
1405.88	3.392	9.749	3.041	122.327	2.87412	3.20585
1406	3.47	9.397	3.034	122.888	2.70807	3.09723
1406.12	3.539	8.954	3.045	122.85	2.53009	2.94056
1406.25	3.409	8.612	3.091	121.365	2.52625	2.78615
1406.38	2.926	8.489	3.18	117.553	2.90123	2.6695
1406.5	2.248	8.462	3.216	110.373	3.76423	2.63122
1406.62	1.74	8.322	3.107	100.076	4.78276	2.67847
1406.75	1.489	8.196	2.975	90.08	5.50437	2.75496
1406.88	1.616	8.221	2.92	84.997	5.08725	2.81541
1407	2.334	8.402	2.901	89.475	3.59983	2.89624
1407.12	3.156	8.597	2.963	99.02	2.72402	2.90145
1407.25	3.566	8.802	3.091	107.413	2.46831	2.84762
1407.38	3.673	9.025	3.16	111.597	2.45712	2.85601
1407.5	3.747	9.209	3.174	113.95	2.4577	2.90139
1407.62	3.851	9.329	3.187	117.064	2.42249	2.9272
1407.75	4.022	9.445	3.199	120.32	2.34833	2.95249
1407.88	4.371	9.538	3.198	123.037	2.18211	2.98249
1408	4.888	9.503	3.195	126.469	1.94415	2.97433
1408.12	5.344	9.389	3.182	130.751	1.75692	2.95066
1408.25	5.648	9.286	3.155	135.161	1.64412	2.94326
1408.38	5.803	9.229	3.134	137.968	1.59038	2.9448
1408.5	5.819	9.227	3.11	138.475	1.58567	2.96688
1408.62	5.651	9.132	3.078	136.245	1.616	2.96686
1408.75	5.188	8.593	3.106	130.876	1.65632	2.76658
1408.88	4.606	7.928	3.187	125.046	1.72123	2.48761
1409	4.204	7.585	3.258	121.535	1.80423	2.32812
1409.12	4.002	7.61	3.293	119.751	1.90155	2.31096
1409.25	3.782	7.786	3.339	117.111	2.0587	2.33184
1409.38	3.515	8.18	3.392	113.105	2.32717	2.41156
1409.5	3.312	8.625	3.424	111.156	2.60417	2.51898
1409.62	3.248	8.914	3.42	112.628	2.74446	2.60643
1409.75	3.25	9.091	3.402	114.653	2.79723	2.67225
1409.88	3.274	9.192	3.385	114.274	2.80757	2.71551
1410	3.338	9.196	3.364	112.308	2.75494	2.73365
1410.12	3.454	9.173	3.326	112.264	2.65576	2.75797
1410.25	3.61	9.171	3.274	115.545	2.54044	2.80116
1410.38	3.772	9.201	3.215	120.599	2.43929	2.8619
1410.5	3.897	9.242	3.167	124.075	2.37157	2.91822
1410.62	4.012	9.337	3.112	125.372	2.32727	3.00032
1410.75	4.147	9.467	3.041	124.907	2.28286	3.11312
1410.88	4.247	9.659	2.979	123.524	2.27431	3.24236
1411	4.256	9.993	2.939	121.425	2.34798	3.40014
1411.12	4.168	10.453	2.915	119.662	2.50792	3.58593
1411.25	4.034	10.891	2.9	119.939	2.6998	3.75552
1411.38	3.872	11.277	2.892	122.305	2.91245	3.89938
1411.5	3.672	11.636	2.891	124.728	3.16885	4.0249
1411.62	3.36	11.99	2.925	124.923	3.56845	4.09915
1411.75	2.908	12.266	3.024	122.659	4.21802	4.05622
1411.88	2.454	12.385	3.164	119.31	5.04686	3.91435
1412	2.136	12.369	3.294	116.351	5.79073	3.75501
1412.12	1.95	12.26	3.407	114.393	6.28718	3.59847
1412.25	1.801	12.108	3.534	113.746	6.72293	3.42615
1412.38	1.658	11.904	3.705	114.9	7.17973	3.21296
1412.5	1.528	11.721	3.9	117.233	7.67081	3.00538
1412.62	1.385	11.612	4.109	118.415	8.38412	2.82599
1412.75	1.226	11.555	4.318	118.536	9.42496	2.67601
1412.88	1.057	11.5	4.512	118.423	10.8798	2.54876
1413	0.931	11.461	4.642	118.8	12.3104	2.46898
1413.12	0.905	11.407	4.669	119.788	12.6044	2.44314
1413.25	1.143	11.208	4.46	121.188	9.80577	2.513
1413.38	1.703	10.841	4.009	120.704	6.36583	2.70417
1413.5	2.496	10.406	3.428	115.025	4.16907	3.03559
1413.62	3.089	10.111	3.022	105.102	3.27323	3.3458
1413.75	3.364	10.006	2.884	97.799	2.97444	3.46949
1413.88	3.683	9.917	2.892	98.638	2.69264	3.42911
1414	4.123	9.681	2.9	105.532	2.34805	3.33828
1414.12	4.47	9.4	2.895	113.616	2.10291	3.24698
1414.25	4.615	9.213	2.894	119.608	1.99632	3.18348
1414.38	4.723	9.03	2.898	122.299	1.91192	3.11594
1414.5	4.791	8.834	2.904	121.873	1.84387	3.04201
1414.62	4.793	8.682	2.908	120	1.81139	2.98556
1414.75	4.713	8.61	2.915	119.152	1.82686	2.95369
1414.88	4.512	8.625	2.928	119.472	1.91157	2.9457
1415	4.241	8.681	2.936	119.277	2.04692	2.95674
1415.12	4.03	8.742	2.932	117.79	2.16923	2.98158
1415.25	3.943	8.763	2.917	115.781	2.22242	3.00411
1415.38	3.922	8.794	2.898	114.719	2.24222	3.03451
1415.5	3.93	8.852	2.875	115.084	2.25242	3.07896
1415.62	3.928	8.932	2.854	116.654	2.27393	3.12964
1415.75	3.871	9.049	2.851	117.732	2.33764	3.17397
1415.88	3.769	9.207	2.862	117.109	2.44282	3.21698
1416	3.648	9.336	2.887	115.123	2.55921	3.23381
1416.12	3.491	9.432	2.932	113.494	2.7018	3.21692
1416.25	3.279	9.576	2.992	113.082	2.9204	3.20053
1416.38	3.194	9.707	3.028	114.12	3.03914	3.20575
1416.5	3.372	9.705	3.032	115.877	2.87811	3.20086
1416.62	3.687	9.652	3.017	118.34	2.61785	3.1992
1416.75	3.89	9.777	2.998	120.702	2.51337	3.26117
1416.88	4.008	10.038	2.973	121.619	2.50449	3.37639
1417	4.138	10.385	2.938	121.296	2.50967	3.53472
1417.12	4.296	10.748	2.891	121.777	2.50186	3.71774
1417.25	4.451	11.093	2.84	123.722	2.49225	3.90599
1417.38	4.577	11.214	2.794	126.106	2.45008	4.0136
1417.5	4.678	11.123	2.754	126.798	2.37773	4.03885
1417.62	4.785	10.848	2.715	126.42	2.26708	3.99558
1417.75	4.892	10.527	2.68	126.947	2.15188	3.92799
1417.88	4.979	10.252	2.651	128.29	2.05905	3.86722
1418	4.98	10.113	2.643	128.867	2.03072	3.82633
1418.12	4.844	9.878	2.678	127.181	2.03922	3.68857
1418.25	4.689	9.516	2.731	124.088	2.02943	3.48444
1418.38	4.615	9.205	2.765	120.977	1.99458	3.32911
1418.5	4.634	9.237	2.772	118.804	1.99331	3.33225
1418.62	4.714	9.439	2.769	117.839	2.00233	3.40881
1418.75	4.93	9.63	2.753	117.569	1.95335	3.498
1418.88	5.264	9.632	2.727	117.379	1.82979	3.53209
1419	5.562	9.559	2.71	117.594	1.71863	3.52731
1419.12	5.674	9.552	2.729	119.644	1.68347	3.50018
1419.25	5.657	9.548	2.779	122.442	1.68782	3.43577
1419.38	5.573	9.528	2.839	123.704	1.70967	3.35611
1419.5	5.41	9.581	2.894	122.706	1.77098	3.31064
1419.62	5.09	9.894	2.955	121.172	1.94381	3.34822
1419.75	4.561	10.605	3.022	120.638	2.32515	3.50927
1419.88	3.865	11.728	3.068	122.192	3.03441	3.82269
1420	3.345	12.683	3.077	123.911	3.79163	4.12187
1420.12	3.366	12.879	3.052	123.918	3.8262	4.21986
1420.25	3.832	12.356	3.018	123.443	3.22443	4.0941
1420.38	4.288	11.699	2.993	124.843	2.72831	3.90879
1420.5	4.439	11.209	3.011	128.684	2.52512	3.72268
1420.62	4.485	10.627	3.057	131.301	2.36945	3.47628
1420.75	4.521	10.013	3.098	130.527	2.21478	3.23209
1420.88	4.45	9.557	3.104	126.941	2.14764	3.07893
1421	4.251	9.344	3.089	123.593	2.19807	3.02493
1421.12	4.039	9.264	3.072	122.326	2.29364	3.01562
1421.25	3.941	9.216	3.044	122.127	2.33849	3.0276
1421.38	3.887	8.989	2.888	118.448	2.31258	3.11253
1421.5	3.865	8.592	2.626	109.801	2.22303	3.2719
1421.62	3.816	8.347	2.478	101.424	2.18737	3.36844
1421.75	3.624	8.445	2.599	98.901	2.3303	3.24933
1421.88	3.281	8.682	2.915	103.946	2.64614	2.97839
1422	3.086	8.899	3.158	111.779	2.88367	2.81792
1422.12	3.149	9.035	3.203	117.964	2.86916	2.82079
1422.25	3.318	9.067	3.177	120.339	2.73267	2.85395
1422.38	3.511	9.008	3.161	119.547	2.56565	2.84973
1422.5	3.75	8.917	3.134	117.033	2.37787	2.84525
1422.62	4.137	8.815	3.075	115.215	2.13077	2.86667
1422.75	4.625	8.678	3.006	115.854	1.87632	2.88689
1422.88	5.025	8.585	2.95	119.704	1.70846	2.91017
1423	5.206	8.637	2.912	124.356	1.65905	2.966
1423.12	5.252	8.845	2.879	126.915	1.68412	3.07225
1423.25	5.245	9.155	2.844	127.17	1.74547	3.21906
1423.38	5.223	9.534	2.785	125.999	1.82539	3.42334
1423.5	5.255	9.957	2.681	123.255	1.89477	3.71391
1423.62	5.366	10.334	2.551	118.515	1.92583	4.05096
1423.75	5.489	10.553	2.458	113.289	1.92257	4.29333
1423.88	5.598	10.62	2.409	111.207	1.89711	4.40847
1424	5.853	10.408	2.394	114.753	1.77823	4.34754
1424.12	6.145	9.897	2.447	120.94	1.61058	4.04454
1424.25	6.296	9.276	2.569	126.797	1.47332	3.61074
1424.38	6.244	8.929	2.671	130.031	1.43001	3.34294
1424.5	6.091	8.783	2.745	130.664	1.44196	3.19964
1424.62	5.54	8.853	2.861	128.792	1.59801	3.09437
1424.75	4.58	9.213	3.011	124.84	2.01157	3.05978
1424.88	3.736	9.642	3.126	120.303	2.58084	3.08445
1425	3.325	9.927	3.183	116.729	2.98556	3.11876
1425.12	2.929	10.287	3.243	114.916	3.51212	3.17206
1425.25	2.4	10.844	3.315	114.297	4.51833	3.27119
1425.38	1.991	11.374	3.355	114.42	5.71271	3.39016
1425.5	1.747	11.768	3.358	114.744	6.73612	3.50447
1425.62	1.65	11.961	3.333	114.525	7.24909	3.58866
1425.75	1.732	11.901	3.279	112.973	6.87125	3.62946
1425.88	1.986	11.584	3.196	111.226	5.83283	3.62453
1426	2.306	11.145	3.112	110.942	4.83304	3.5813
1426.12	2.602	10.667	3.056	112.063	4.09954	3.49051
1426.25	2.803	10.34	3.037	112.752	3.6889	3.40468
1426.38	2.931	10.216	3.041	112.495	3.4855	3.35942
1426.5	2.985	10.333	3.056	112.278	3.46164	3.38122
1426.62	2.964	10.66	3.079	112.607	3.59649	3.46216
1426.75	2.893	11.289	3.107	114.084	3.90218	3.63341
1426.88	2.937	12.092	3.111	116.728	4.11713	3.88685
1427	3.238	12.785	3.08	119.186	3.94842	4.15097
1427.12	3.842	12.824	3.047	120.436	3.33784	4.20873
1427.25	4.603	12.136	3.066	121.216	2.63654	3.95825
1427.38	5.217	11.223	3.124	122.454	2.15124	3.59251
1427.5	5.418	10.823	3.16	123.885	1.9976	3.425
1427.62	5.227	10.96	3.176	125.568	2.09681	3.45088
1427.75	4.827	11.269	3.205	127.959	2.33458	3.51607
1427.88	4.097	11.895	3.254	129.034	2.90334	3.6555
1428	3.344	12.542	3.293	126.979	3.7506	3.80869
1428.12	2.693	12.644	3.308	121.876	4.69514	3.82225
1428.25	2.21	12.261	3.313	115.976	5.54796	3.70088
1428.38	1.972	11.841	3.319	112.029	6.00456	3.56764
1428.5	2.047	11.519	3.337	112.261	5.62726	3.4519
1428.62	2.156	11.167	3.367	115.897	5.1795	3.3166
1428.75	2.217	10.896	3.393	119.634	4.91475	3.21132
1428.88	2.295	10.784	3.386	118.772	4.69891	3.18488
1429	2.403	10.656	3.366	114.703	4.43446	3.16578
1429.12	2.558	10.431	3.333	111.165	4.0778	3.12961
1429.25	2.765	10.113	3.28	110.441	3.6575	3.08323
1429.38	3.022	9.717	3.205	110.81	3.21542	3.03183
1429.5	3.244	9.303	3.148	110.167	2.86776	2.95521
1429.62	3.4	8.91	3.129	108.738	2.62059	2.84756
1429.75	3.511	8.547	3.137	108.224	2.43435	2.72458
1429.88	3.568	8.309	3.163	109.385	2.32876	2.62694
1430	3.574	8.281	3.201	112.015	2.31701	2.587
1430.12	3.467	8.521	3.253	114.888	2.45774	2.61943
1430.25	3.155	9.004	3.343	116.371	2.85388	2.69339
1430.38	2.733	9.639	3.455	116.703	3.52689	2.78987
1430.5	2.326	10.346	3.561	116.757	4.44798	2.90536
1430.62	1.98	11.044	3.652	117.813	5.57778	3.0241
1430.75	1.695	11.72	3.715	119.466	6.91445	3.15478
1430.88	1.533	12.381	3.728	121.169	8.07632	3.32108
1431	1.546	13.04	3.671	122.801	8.43467	3.55217
1431.12	1.666	13.55	3.592	123.799	8.13325	3.77227
1431.25	1.808	13.808	3.535	123.836	7.63717	3.90608
1431.38	2.024	13.805	3.493	123.299	6.82065	3.95219
1431.5	2.34	13.602	3.45	122.583	5.81282	3.94261
1431.62	2.781	13.085	3.44	123.271	4.70514	3.80378
1431.75	3.427	12.236	3.47	127.304	3.57047	3.52622
1431.88	4.423	11.18	3.505	134.662	2.5277	3.18973
1432	5.35	11.038	3.492	141.862	2.06318	3.16094
1432.12	5.771	11.708	3.453	145.915	2.02876	3.39067
1432.25	5.792	12.391	3.426	146.956	2.13933	3.61675
1432.38	5.591	12.841	3.419	146.022	2.29673	3.75578
1432.5	4.637	13.963	3.402	142.819	3.01121	4.10435
1432.62	3.353	14.86	3.374	136.966	4.43185	4.40427
1432.75	2.714	14.609	3.348	130.284	5.38283	4.3635
1432.88	2.733	13.878	3.338	125.418	5.07794	4.15758
1433	2.852	13.036	3.346	123.168	4.57083	3.896
1433.12	2.998	11.722	3.391	121.761	3.90994	3.4568
1433.25	3.168	10.013	3.464	118.843	3.16067	2.89059
1433.38	3.259	8.721	3.541	114.419	2.67597	2.46286
1433.5	3.279	7.83	3.62	111.84	2.38792	2.16298
1433.62	3.245	7.206	3.7	112.489	2.22065	1.94757
1433.75	3.146	6.876	3.768	114.014	2.18563	1.82484
1433.88	3.011	6.948	3.799	114.286	2.30754	1.8289
1434	2.87	7.481	3.773	113.619	2.60662	1.98277
1434.12	2.716	8.481	3.683	112.962	3.12261	2.30274
1434.25	2.585	9.748	3.55	112.195	3.77099	2.74592
1434.38	2.513	10.901	3.419	111.525	4.33784	3.18836
1434.5	2.513	11.71	3.313	111.453	4.65977	3.53456
1434.62	2.581	12.126	3.238	111.85	4.69818	3.7449
1434.75	2.717	12.134	3.2	112.504	4.46596	3.79188
1434.88	2.851	11.964	3.19	114.182	4.19642	3.75047
1435	2.964	11.711	3.204	116.825	3.95108	3.65512
1435.12	3.064	11.406	3.235	119.067	3.72258	3.52581
1435.25	3.222	11.186	3.238	119.123	3.47176	3.4546
1435.38	3.509	11.172	3.174	117.48	3.18381	3.51985
1435.5	3.847	11.291	3.073	117.185	2.93501	3.67426
1435.62	4.115	11.326	3	119.824	2.75237	3.77533
1435.75	4.354	11.184	2.954	123.725	2.56867	3.78605
1435.88	4.608	10.928	2.914	126.394	2.37153	3.75017
1436	4.835	10.728	2.868	127.875	2.21882	3.74059
1436.12	4.994	10.612	2.814	129.115	2.12495	3.77114
1436.25	5.073	10.553	2.767	128.689	2.08023	3.81388
1436.38	5.111	10.436	2.729	125.458	2.04187	3.82411
1436.5	5.093	10.279	2.706	120.739	2.01826	3.7986
1436.62	4.925	10.123	2.715	117.39	2.05543	3.72855
1436.75	4.561	10.123	2.781	116.125	2.21947	3.64006
1436.88	4.118	10.366	2.878	116.67	2.51724	3.60181
1437	3.703	10.808	2.972	117.374	2.91871	3.63661
1437.12	3.269	11.402	3.07	117.251	3.48792	3.71401
1437.25	2.862	12.049	3.164	116.736	4.20999	3.80815
1437.38	2.594	12.563	3.229	117.186	4.8431	3.89068
1437.5	2.565	12.746	3.247	119.252	4.9692	3.92547
1437.62	2.753	12.592	3.223	121.655	4.57392	3.90692
1437.75	3.04	12.251	3.168	123.133	4.02993	3.86711
1437.88	3.343	11.901	3.083	123.629	3.55998	3.8602
1438	3.631	11.651	2.975	123.869	3.20876	3.9163
1438.12	3.843	11.642	2.854	123.462	3.0294	4.07919
1438.25	3.956	11.88	2.731	122.067	3.00303	4.35005
1438.38	3.97	12.272	2.627	120.595	3.09118	4.67149
1438.5	3.898	12.689	2.561	119.079	3.25526	4.95471
1438.62	3.721	13.005	2.564	116.489	3.49503	5.07215
1438.75	3.554	13.089	2.616	113.172	3.68289	5.00344
1438.88	3.5	12.806	2.713	111.302	3.65886	4.72024
1439	3.602	12.078	2.856	112.61	3.35314	4.22899
1439.12	3.772	11.255	2.995	114.939	2.98383	3.75793
1439.25	3.95	10.653	3.075	116.213	2.69696	3.46439
1439.38	4.073	10.312	3.107	116.872	2.53179	3.31896
1439.5	4.134	10.116	3.118	117.665	2.44702	3.24439
1439.62	4.08	10.153	3.112	119.123	2.48848	3.26253
1439.75	3.914	10.379	3.089	121.382	2.65176	3.35999
1439.88	3.693	10.686	3.064	123.222	2.89358	3.4876
1440	3.271	11.283	3.053	121.496	3.4494	3.69571
