# Supplementary material for: Multifractal characterization of the Coniacian–Santonian OAE3 in lacustrine and marine deposits based on spectral gamma ray logs
Source: Sci Rep. 2020 Sep 1;10:14363. doi: 10.1038/s41598-020-71327-w (PMC7462867; doi:10.1038/s41598-020-71327-w)
Supplement: Supplementary file 2 — Supplementary information 2 [file 41598_2020_71327_MOESM2_ESM.xlsx]

## Sheet: Th-K ratio
Multifractal characterization of the Coniacian-Santonian OAE3 in lacustrine and marine deposits based on spectral gamma ray logs
Kouamelan Serge Kouamelan, Changchun Zou*, Chengshan Wang, Konan Roger Assie, Cheng Peng, Ohouo Rebecca Mondah, Koffi Alexis N’dri and Eric Thompson Brantson
The computed multifractal features of the Th-K distribution in the studied OAE3 intervals
	Generalized Hurst exponents					Mass exponents				Multifractal spectrum
	OAE3_SK1S	OAE3_959D	OAE3_1261B			OAE3_SK1S	OAE3_959D	OAE3_1261B		OAE3_SK1S			OAE3_959D			OAE3_1261B
q	Hq	Hq	Hq		q	tq	tq	tq		hq	Dq		hq	Dq		hq	Dq
-5	2.2212	2.381	2.1494		-5	-12.106	-12.905	-11.747		2.4816	-0.302		2.5926	-0.058		2.475	-0.628
-4	2.1561	2.3281	2.068		-4	-9.6244	-10.3124	-9.272		2.487	-0.3236		2.5603	0.0712		2.422	-0.416
-3	2.0458	2.2507	1.95		-3	-7.1374	-7.7521	-6.85		2.442	-0.1886		2.4775	0.3196		2.2824	0.0028
-2	1.8477	2.1373	1.7838		-2	-4.6954	-5.2746	-4.5676		2.1323	0.4308		2.2899	0.6948		1.9716	0.6244
-1	1.5631	1.9847	1.596		-1	-2.5631	-2.9847	-2.596		1.5631	1		1.9847	1		1.596	1
0	1.3521	1.7926	1.4529		0	-1	-1	-1		1.2301	1		1.5254	1		1.3625	1
1	1.2301	1.5254	1.3625		1	0.2301	0.5254	0.3625		1.0843	0.8542		1.0272	0.5018		1.2439	0.8814
2	1.1572	1.2763	1.3032		2	1.3144	1.5526	1.6064		1.0237	0.733		0.8152	0.0778		1.1793	0.7522
3	1.1127	1.1226	1.2619		3	2.3381	2.3678	2.7857		0.9951	0.6472		0.773	-0.0488		1.1407	0.6364
4	1.0833	1.0352	1.2316		4	3.3332	3.1408	3.9264		0.9758	0.57		0.7727	-0.05		1.1141	0.53
5	1.0618	0.9827	1.2081		5	4.309	3.9135	5.0405

## Sheet: Th-U ratio
Kouamelan et al.: The computed multifractal features of the Th-U distribution in the studied OAE3 intervals
	Generalized Hurst exponents					Mass exponents				Multifractal spectrum
	OAE3_SK1S	OAE3_959D	OAE3_1261B			OAE3_SK1S	OAE3_959D	OAE3_1261B		OAE3_SK1S			OAE3_959D			OAE3_1261B
q	Hq	Hq	Hq		q	tq	tq	tq		hq	Dq		hq	Dq		hq	Dq
-5	2.3379	2.303	2.137		-5	-12.6895	-12.515	-11.685		2.5611	-0.116		2.4674	0.178		2.2338	0.516
-4	2.2821	2.2619	2.1128		-4	-10.1284	-10.0476	-9.4512		2.5239	0.0328		2.4539	0.232		2.2157	0.5884
-3	2.2015	2.1979	2.0785		-3	-7.6045	-7.5937	-7.2355		2.4441	0.2722		2.4085	0.3682		2.1811	0.6922
-2	2.0802	2.0926	2.0272		-2	-5.1604	-5.1852	-5.0544		2.2711	0.6182		2.2615	0.6622		2.1036	0.8472
-1	1.8893	1.9237	1.9508		-1	-2.8893	-2.9237	-2.9508		1.8893	1		1.9237	1		1.9508	1
0	1.6288	1.7078	1.8136		0	-1	-1	-1		1.3972	1		1.4655	1		1.565	1
1	1.3972	1.4655	1.565		1	0.3972	0.4655	0.565		1.0524	0.6552		1.0323	0.5668		1.2376	0.6726
2	1.2248	1.2489	1.4013		2	1.4496	1.4978	1.8026		0.8561	0.2626		0.813	0.1282		1.1139	0.4252
3	1.1019	1.1036	1.3055		3	2.3057	2.3108	2.9165		0.7855	0.0508		0.7424	-0.0836		1.0559	0.2512
4	1.0228	1.0133	1.2431		4	3.0912	3.0532	3.9724		0.7708	-0.008		0.7238	-0.158		1.0261	0.132
5	0.9724	0.9554	1.1997		5	3.862	3.777	4.9985
