# Supplementary material for: Multifractal characterization of the Coniacian–Santonian OAE3 in lacustrine and marine deposits based on spectral gamma ray logs
Source: Sci Rep. 2020 Sep 1;10:14363. doi: 10.1038/s41598-020-71327-w (PMC7462867; doi:10.1038/s41598-020-71327-w)
Supplement: Supplementary file 3 — Supplementary information 3 [file 41598_2020_71327_MOESM3_ESM.xlsx]

## Sheet: Th-U ratio
Multifractal characterization of the Coniacian-Santonian OAE3 in lacustrine and marine deposits based on spectral gamma ray logs
Kouamelan Serge Kouamelan, Changchun Zou*, Chengshan Wang, Konan Roger Assie, Cheng Peng, Ohouo Rebecca Mondah, Koffi Alexis N’dri and Eric Thompson Brantson
The generalized Hurst exponents of the Th-U original, shuffled and surrogate data set
Original data					Shuffled					Surrogate
	OAE3_SK1S	OAE3_959D	OAE3_1261B		OAE3_SK1S		OAE3_959D	OAE3_1261B		OAE3_SK1S		OAE3_959D	OAE3_1261B
q	Hq	Hq	Hq		q	Hq	Hq	Hq		q	Hq	Hq	Hq
-5	2.3379	2.303	2.137		-5	0.882	0.8547	0.8007		-5	1.4966	1.5962	1.9516
-4	2.2821	2.2619	2.1128		-4	0.8683	0.816	0.7654		-4	1.483	1.5671	1.9358
-3	2.2015	2.1979	2.0785		-3	0.846	0.7668	0.7211		-3	1.4739	1.5311	1.913
-2	2.0802	2.0926	2.0272		-2	0.8104	0.7067	0.673		-2	1.4774	1.4891	1.8754
-1	1.8893	1.9237	1.9508		-1	0.7582	0.6382	0.6341		-1	1.4833	1.4404	1.7987
0	1.6288	1.7078	1.8136		0	0.689	0.5644	0.6111		0	1.422	1.3685	1.6547
1	1.3972	1.4655	1.565		1	0.6039	0.489	0.5997		1	1.2562	1.2653	1.566
2	1.2248	1.2489	1.4013		2	0.5082	0.4177	0.5943		2	1.0683	1.1566	1.5289
3	1.1019	1.1036	1.3055		3	0.416	0.3559	0.591		3	0.9346	1.0656	1.4856
4	1.0228	1.0133	1.2431		4	0.3411	0.3052	0.5878		4	0.8529	0.9969	1.4426
5	0.9724	0.9554	1.1997		5	0.286	0.2646	0.5843		5	0.8021	0.947	1.4062

## Sheet: Th-K ratio
Kouamelan et al.: The generalized Hurst exponents of the Th-K original, shuffled and surrogate data set
Original data					Shuffled					Surrogate
	OAE3_SK1S	OAE3_959D	OAE3_1261B		OAE3_SK1S		OAE3_959D	OAE3_1261B		OAE3_SK1S		OAE3_959D	OAE3_1261B
q	Hq	Hq	Hq		q	Hq	Hq	Hq		q	Hq	Hq	Hq
-5	2.2212	2.381	2.1494		-5	0.6951	0.9038	0.7768		-5	1.9461	1.4678	1.583
-4	2.1561	2.3281	2.068		-4	0.6669	0.8758	0.7446		-4	1.8941	1.4311	1.5495
-3	2.0458	2.2507	1.95		-3	0.636	0.8356	0.7054		-3	1.8164	1.3834	1.5113
-2	1.8477	2.1373	1.7838		-2	0.6054	0.7821	0.6615		-2	1.7024	1.3229	1.4742
-1	1.5631	1.9847	1.596		-1	0.5785	0.7236	0.6179		-1	1.554	1.249	1.4439
0	1.3521	1.7926	1.4529		0	0.5566	0.6719	0.5793		0	1.4044	1.157	1.4115
1	1.2301	1.5254	1.3625		1	0.5393	0.6291	0.5469		1	1.2875	1.04	1.3709
2	1.1572	1.2763	1.3032		2	0.5258	0.5935	0.5196		2	1.201	0.9243	1.3283
3	1.1127	1.1226	1.2619		3	0.5152	0.5647	0.4961		3	1.1331	0.8394	1.2876
4	1.0833	1.0352	1.2316		4	0.5068	0.542	0.4754		4	1.0781	0.7846	1.2523
5	1.0618	0.9827	1.2081		5	0.5	0.5243	0.4571		5	1.0342	0.7494	1.2241
